# Supplementary material for: Multiplexed labeling of cellular proteins with split fluorescent protein tags
Source: Commun Biol. 2021 Feb 26;4:257. doi: 10.1038/s42003-021-01780-4 (PMC7910571; doi:10.1038/s42003-021-01780-4)
Supplement: Supplementary file 4 — Supplementary Data 1 [file 42003_2021_1780_MOESM4_ESM.xlsx]

## Sheet: Sheet1
EBFP21-10	ATGGTGAGCAAGGGCGAGGAGCTGTTCACCGGGGTGGTGCCCATCCTGGTCGAGCTGGACGGCGACGTAAACGGCCACAAGTTCAGCGTGAGGGGCGAGGGCGAGGGCGATGCCACCATCGGCAAGCTGACCCTGAAGTTCATCTGCACCACCGGCAAGCTGCCCGTGCCCTGGCCCACCCTCGTGACCACCCTGAGCCACGGCGTGCAGTGCTTCGCCCGCTACCCCGACCACATGAAGCAGCACGACTTCTTCAAGTCCGCCATGCCCGAAGGCTACGTCCAGGAGCGCACCATCTTCTTCAAGGACGACGGCAAATACAAGACCCGCGCCGTGGTGAAGTTCGAGGGCGACACCCTGGTGAACCGCATCGAGCTGAAGGGCGTCGACTTCAAGGAG…
Capri1-10	ATGAGCAAGGGCGAGGAGCTGTTCACCGGGGTGGTGCCCATCCTGGTCGAGCTGGACGGCGACGTAAACGGCCACAAGTTCAGCGTGAGGGGCGAGGGCGAGGGCGATGCCACCATTGGCAAGCTGACCCTGAAGTTCATCTGCACCACCGGCAAGCTGCCCGTGCCCTGGCCCACCCTCGTGACCACCCTGACGcacGGCGTGCAGTGCTTCGCCCGCTACCCCGACCACATGAAGAGACACGACTTCTTCAAGTCCGCCATGCCCGAAGGCTACGTCCAGGAGCGCACCATCTCGTTCAAGGACGACGGCAAATACAAGACCCGCGCCGTTGTGAAGTTCGAGGGCGACACCCTGGTGAACCGCATCGAGCTGAAGGGCACAGACTTCAAGGAGGAC…
Cerulean1-10	ATGTCCAAAGGAGAAGAACTGTTTACCGGTGTTGTGCCAATTTTGGTTGAACTCGATGGTGATGTCAACGGACATAAGTTCTCAGTGAGAGGCGAAGGAGAAGGTGACGCCACCATTGGAAAATTGACTCTTAAATTCATCTGTACTACTGGTAAACTTCCTGTACCATGGCCGACTCTCGTAACAACGCTTACGTggGGAGTTCAGTGCTTTGCGAGATACCCAGACCATATGAAAAGACATGACTTTTTTAAGTCGGCTATGCCTGAAGGTTACGTGCAAGAAAGAACAATTTCGTTCAAAGATGATGGAAAATATAAAACTAGAGCAGTTGTTAAATTTGAAGGAGATACTTTGGTTAACCGCATTGAACTGAAAGGAACAGATTTTAAAGAAGAT…
mRuby41-10	ATGGTGTCTAAGGGCGAAGAGCTGATCAAGGAAAATATGCGTACGAAGGTGGTCATGGAAGGTTCGGTCAACGGCCACCATTTCAAATGCATAGGTGAAGGAGAAGGCAGACCGTACGAGGGAGTGCAAACCATGAGGATCAAAGTCATCGAGGGAGGACCCCTGCCATTTGCCTTTGACATTCTTGCCACGTCGTTCATGTATGGCAGCCGTACCTTTATCAAGTACCCGGCCGACATCCCTGATTTCTTTAAACAGTCCTTTCCTGAGGGTTTTACTTGGGAAAGAGTTACGAGATACGAAGATGGTGGAGTCATCACCGTCACGCAGGACACCTGCCTTGAGGATGGCGAGCTCGTCTACAACGTCAAGGTCAGCGGGGTAAACTTTCCCTCCAAT…
GFP8-6	ATGAAGAACGGAATTAAAGCGAATTTCACAGTACGCCATAATGTAGAAGATGGCAGTGTTCAACTTGCCGACCATTACCAACAAAACACCCCTATTGGAGACGGTCCGGTACTTCTTCCTGATAATCACTACCTCTCAACACAAACAGTCCTGAGCAAAGATCCAAATGAAAAACGTGACCACATGGTCCTTCATGAGTATGTAAATGCTGCTGGGATTACAGGTGGCACCGGTGGCTCTATGTCCAAAGGAGAAGAACTGTTTACCGGTGTTGTGCCAATTTTGGTTGAACTCGATGGTGATGTCAACGGACATAAGTTCTCAGTGAGAGGCGAAGGAGAAGGTGACGCCACCATTGGAAAATTGACTCTTAAATTCATCTGTACTACTGGTAAACTT…
GFP9-7	ATGGAAGATGGCAGTGTTCAACTTGCCGACCATTACCAACAAAACACCCCTATTGGAGACGGTCCGGTACTTCTTCCTGATAATCACTACCTCTCAACACAAACAGTCCTGAGCAAAGATCCAAATGAAAAACGTGACCACATGGTCCTTCATGAGTATGTAAATGCTGCTGGGATTACAGGTGGCACCGGTGGCTCTATGTCCAAAGGAGAAGAACTGTTTACCGGTGTTGTGCCAATTTTGGTTGAACTCGATGGTGATGTCAACGGACATAAGTTCTCAGTGAGAGGCGAAGGAGAAGGTGACGCCACCATTGGAAAATTGACTCTTAAATTCATCTGTACTACTGGTAAACTTCCTGTACCATGGCCGACTCTCGTAACAACGCTTACGTACGGA…
GFP11-9	ATGCGTGACCACATGGTCCTTCATGAGTATGTAAATGCTGCTGGGATTACAGGTGGCACCGGTGGCTCTATGTCCAAAGGAGAAGAACTGTTTACCGGTGTTGTGCCAATTTTGGTTGAACTCGATGGTGATGTCAACGGACATAAGTTCTCAGTGAGAGGCGAAGGAGAAGGTGACGCCACCATTGGAAAATTGACTCTTAAATTCATCTGTACTACTGGTAAACTTCCTGTACCATGGCCGACTCTCGTAACAACGCTTACGTACGGAGTTCAGTGCTTTTCGAGATACCCAGACCATATGAAAAGACATGACTTTTTTAAGTCGGCTATGCCTGAAGGTTACGTGCAAGAAAGAACAATTTCGTTCAAAGATGATGGAAAATATAAAACTAGAGCA…
