# Supplementary material for: Multiplexed labeling of cellular proteins with split fluorescent protein tags
Source: Commun Biol. 2021 Feb 26;4:257. doi: 10.1038/s42003-021-01780-4 (PMC7910571; doi:10.1038/s42003-021-01780-4)
Supplement: Supplementary file 5 — Supplementary Data 2 [file 42003_2021_1780_MOESM5_ESM.xlsx]

## Sheet: Sheet1
full-length EBFP2	MVSKGEELFTGVVPILVELDGDVNGHKFSVRGEGEGDATIGKLTLKFICTTGKLPVPWPTLVTTLSHGVQCFARYPDHMKQHDFFKSAMPEGYVQERTIFFKDDGKYKTRAVVKFEGDTLVNRIELKGVDFKEDGNILGHKLEYNFNSHNIYIMAVKQKNGIKVNFTVRHNVEDGSVQLADHYQQNTPIGDGPVLLPDSHYLSTQTVLSKDPNEKRDHMVLHEYVNAAGIT
spacer-inserted EBFP2	MVSKGEELFTGVVPILVELDGDVNGHKFSVRGEGEGDATIGKLTLKFICTTGKLPVPWPTLVTTLSHGVQCFARYPDHMKQHDFFKSAMPEGYVQERTIFFKDDGKYKTRAVVKFEGDTLVNRIELKGVDFKEDGNILGHKLEYNFNSHNIYIMAVKQKNGIKVNFTVRHNVEDGSVQLADHYQQNTPIGDGPVLLPDSHYLSTQTVLSKDPNEKGGGGSEGGGSGGPGSGGEGSAGGGSAGGGSRDHMVLHEYVNAAGIT
spacer-inserted Capri	MSKGEELFTGVVPILVELDGDVNGHKFSVRGEGEGDATIGKLTLKFICTTGKLPVPWPTLVTTLTHGVQCFARYPDHMKRHDFFKSAMPEGYVQERTISFKDDGKYKTRAVVKFEGDTLVNRIELKGTDFKEDGNILGHKLEYNFNSHNIYITAVKQKNGIKANFTVRHNVEDGSVQLADHYQQNTPIGDGPVLLPDSHYLSTQTVLSKDPNEKGGGGSEGGGSGGPGSGGEGSAGGGSAGGGSRDHMVLHEYVNAAGIT
full-length mRuby3	MVSKGEELIKENMRMKVVMEGSVNGHQFKCTGEGEGRPYEGVQTMRIKVIEGGPLPFAFDILATSFMYGSRTFIKYPADIPDFFKQSFPEGFTWERVTRYEDGGVVTVTQDTSLEDGELVYNVKVRGVNFPSNGPVMQKKTKGWEPNTEMMYPADGGLRGYTDIALKVDGGGHLHCNFVTTYRSKKTVGNIKMPGVHAVDHRLERIEESDNETYVVQREVAVAKYSNLGGGMDELYK
spacer-inserted mRuby3	MVSKGEELIKENMRMKVVMEGSVNGHQFKCTGEGEGRPYEGVQTMRIKVIEGGPLPFAFDILATSFMYGSRTFIKYPADIPDFFKQSFPEGFTWERVTRYEDGGVVTVTQDTSLEDGELVYNVKVRGVNFPSNGPVMQKKTKGWEPNTEMMYPADGGLRGYTDIALKVDGGGHLHCNFVTTYRSKKTVGNIKMPGVHAVDHRLERIEESDNGGGGSEGGGSGGPGSGGEGSAGGGSAGGGSETYVVQREVAVAKYSNLGGGMDELYK
spacer-inserted mRuby4	MVSKGEELIKENMRTKVVMEGSVNGHHFKCIGEGEGRPYEGVQTMRIKVIEGGPLPFAFDILATSFMYGSRTFIKYPADIPDFFKQSFPEGFTWERVTRYEDGGVITVTQDTCLEDGELVYNVKVSGVNFPSNGPVMQKKTKGWEPNTEMMYPVDGGLRGYTDIALKVDGGGHLHCNFVTTYRSKKTVGNIKMPGVHAVDHRLERIEESDNGGGGSEGGGSGGPGSGGEGSAGGGSAGGGSETYVVQREVAVAKYSNLGGGMDELYK
