# Supplementary material for: Multiplexed labeling of cellular proteins with split fluorescent protein tags
Source: Commun Biol. 2021 Feb 26;4:257. doi: 10.1038/s42003-021-01780-4 (PMC7910571; doi:10.1038/s42003-021-01780-4)
Supplement: Supplementary file 6 — Supplementary Data 3 [file 42003_2021_1780_MOESM6_ESM.xlsx]

## Sheet: Sheet1
	Forward primers	Reverse primers
pcDNA3.1_GFP7_15 amino acid (aa)-linker_Actin	GTTTAAACTTAAGCTTGGTACCGGATCCATGAAACTCGAATACAATTTTAATAGTCATAACGTATACATCACTGCTGATAAGCAAACCGGTGGCAGCGGTGGA	ACTGTGCTGGATATCTGCAGAATTCCTAGAAGCATTTGCGGTGGA
pcDNA3.1_GFP8_15aa-linker_Actin	GTTTAAACTTAAGCTTGGTACCGGATCCATGAAGAACGGAATTAAAGCGAATTTCACAGTACGCCATAATGTAACCGGTGGCAGCGGTGGA	ACTGTGCTGGATATCTGCAGAATTCCTAGAAGCATTTGCGGTGGA
pcDNA3.1_GFP9_15aa-linker_Actin	GTTTAAACTTAAGCTTGGTACCGGATCCATGGAAGATGGCAGTGTTCAACTTGCCGACCATTACCAACAAAACACCCCTATTGGAGACGGTCCGGTAACCGGTGGCAGCGGTGGA	ACTGTGCTGGATATCTGCAGAATTCCTAGAAGCATTTGCGGTGGA
pcDNA3.1_GFP10_15aa-linker_Actin	GTTTAAACTTAAGCTTGGTACCGGATCCATGCTTCTTCCTGATAATCACTACCTCTCAACACAAACAGTCCTGAGCAAAGATCCAAATGAAAAAACCGGTGGCAGCGGTGGA	ACTGTGCTGGATATCTGCAGAATTCCTAGAAGCATTTGCGGTGGA
pcDNA3.1_GFP11_15aa-linker_Actin	GTTTAAACTTAAGCTTGGTACCGGATCCATGCGTGACCACATGGTCCTTCATGAGTATGTAAATGCTGCTGGGATTACAACCGGTGGCAGCGGTGGA	ACTGTGCTGGATATCTGCAGAATTCCTAGAAGCATTTGCGGTGGA
pcDNA3.1_GFP8_15aa-linker_Tubulin	TAGCGTTTAAACTTAAGCTTGGTACCGGATCCATGAAGAACGGAATTAAAGCGAATTTCACAGTACGCCATAATGTAACCGGTGGCAGCGGTGGAGGCAGCGCATCCGGCGGAAGCGGAAGCGTGCGTGAGTGCATCTCCAT	TGTGCTGGATATCTGCAGAATTCTTAGTATTCCTCTCCTTCTTCCTCACCCTCT
pcDNA3.1_GFP8_15aa-linker_Clathrin	GTTTAAACTTAAGCTTGGTACCGGATCCATGAAGAACGGAATTAAAGCGAATTTCACAGTACGCCATAATGTAACCGGTGGCAGCGGTGGA	TGTGCTGGATATCTGCAGAATTCCTAGCGGGACAGTGGCGTCT
pcDNA3.1_GFP8_15aa-linker_Lamin A	TAGCGTTTAAACTTAAGCTTGGTACCGGATCCATGAAGAACGGAATTAAAGCGAATTTCACAGTACGCCATAATGTAACCGGTGGCAGCGGTGGAGGCAGCGCATCCGGCGGAAGCGGAAGCGAGACCCCGTCCCAGCGGCGCGCCA	TGTGCTGGATATCTGCAGAATTCTTACATGATGCTGCAGTTCTGGGGGCTCTGGGT
pcDNA3.1_mRuby411_15aa-linker_Clathrin	TAGCGTTTAAACTTAAGCTTGGTACCGGATCCATGGAAACCTACGTAGTGCAAAGAGAAGTGGCAGTTGCCAAATACAGCAACCTTGGTGGTGGCATGGACGAGCTGTACAAGACCGGTGGCAGCGGTGGAGGCAGCGCATCCGGCGGAAGCGGAAGCATGGCTGATGACTTTGGCTTCTT	TGTGCTGGATATCTGCAGAATTCCTAGCGGGACAGTGGCGTCT
pcDNA3.1_mRuby411_15aa-linker_H2B	TAGCGTTTAAACTTAAGCTTGGTACCGGATCCATGGAAACCTACGTAGTGCAAAGAGAAGTGGCAGTTGCCAAATACAGCAACCTTGGTGGTGGCATGGACGAGCTGTACAAGACCGGTGGCAGCGGTGGAGGCAGCGCATCCGGCGGAAGCGGAAGCCCAGAGCCAGCGAAGTCTGCT	TGTGCTGGATATCTGCAGAATTCTTACTTAGCGCTGGTGTACTTGGTGAT
pcDNA3.1_mRuby411_15aa-linker_ Lamin A	TAGCGTTTAAACTTAAGCTTGGTACCGGATCCATGGAAACCTACGTAGTGCAAAGAGAAGTGGCAGTTGCCAAATACAGCAACCTTGGTGGTGGCATGGACGAGCTGTACAAGACCGGTGGCAGCGGTGGAGGCAGCGCATCCGGCGGAAGCGGAAGCGAGACCCCGTCCCAGCGGCGCGCCA	TGTGCTGGATATCTGCAGAATTCTTACATGATGCTGCAGTTCTGGGGGCTCTGGGTT
pcDNA3.1_Keratin_8aa-linker_mRuby411	TAGCGTTTAAACTTAAGCTTGGTACCGGATCCATGACTACCTGCAGCCGCCAGTTCA	TGTGCTGGATATCTGCAGAATTCTTACTTGTACAGCTCGTCCATGCCACCACCAAGGTTGCTGTATTTGGCAACTGCCACTTCTCTTTGCACTACGTAGGTTTCAGACCCCCCGCCAGCGCTGGATCCCGTGTTCTTGGTGCGAAGGACCTGCT
pcDNA3.1_Zyxin_8aa-linker_mRuby411	TAGCGTTTAAACTTAAGCTTGGTACCGGATCCTCTCGAGCTCAAGCTTCGAATTCCATG	TGTGCTGGATATCTGCAGAATTCTTACTTGTACAGCTCGTCCATGCCACCACCAAGGTTGCTGTATTTGGCAACTGCCACTTCTCTTTGCACTACGTAGGTTTCAGACCCCCCGCCAGCGCTGGATCCCGTCTGGGCTCTAGCAGTGTGGCACTT
pcDNA3.1_sfCherry211_15aa-linker_H2B	TAGCGTTTAAACTTAAGCTTGGTACCGGATCCATGTACACCATCGTGGAGCAGTACGAGAGAGCCGAGGCCAGACACAGCACCACCGGTGGCAGCGGTGGAGGCAGCGCATCCGGCGGAAGCGGAAGCCCAGAGCCAGCGAAGTCTGCT	TGTGCTGGATATCTGCAGAATTCTTACTTAGCGCTGGTGTACTTGGTGAT
pcDNA3.1_mNeonGreen211_15aa-linker_Actin	TAGCGTTTAAACTTAAGCTTGGTACCGGATCCATGACCGAGCTCAACTTCAAGGAGTGGCAAAAGGCCTTTACCGATATGATGAGATCTGGCAGCGGTGGAGGCAGCGCAT	ACTGTGCTGGATATCTGCAGAATTCCTAGAAGCATTTGCGGTGGA
